# Supplementary material for: The WAKL10 Gene Promotes Flg22-Triggered Immunity by Interacting with FLS2 and BAK1 in Arabidopsis
Source: Genes (Basel). 2026 May 9;17(5):561. doi: 10.3390/genes17050561 (PMC13205364; doi:10.3390/genes17050561)
Supplement: Supplementary file 1 [file genes-17-00561-s001.zip]

Archive with 1 entries (1 files):
- genes-4271781-supplementary.pdf
